# Supplementary material for: Parental Views of Social Worker and Chaplain Involvement in Care and Decision Making for Critically Ill Children with Cancer
Source: Children (Basel). 2022 Aug 26;9(9):1287. doi: 10.3390/children9091287 (PMC9497868; doi:10.3390/children9091287)
Supplement: Supplementary file 1 [file children-09-01287-s001.zip]

Archive with 1 entries (1 files):
- children-1862398-supplementary.pdf
